# Supplementary material for: Novel non-invasive algorithm to identify the origins of re-entry and ectopic foci in the atria from 64-lead ECGs: A computational study
Source: PLoS Comput Biol. 2017 Mar 2;13(3):e1005270. doi: 10.1371/journal.pcbi.1005270 (PMC5333795; doi:10.1371/journal.pcbi.1005270)
Supplement: S3 Text — (C) [file pcbi.1005270.s004.c]

/*** THIS IS A HUMAN ATRIAL CELL WHICH INCORPORATES 
CURRENTS FROM ALL THE TOP MODELS AND CAN INTERCHANGE BETWEEN
THEM -> WILL HOPEFULLY BE A GOOD BASIS FOR A NEW MODEL, 
OR AT LEAST A VERSION OF KOUVIMAKI WHICH CAN BE EASILY
PUT INTO MY 3D CODE ******************************************/

#include<stdio.h>
#include<math.h>
#include<stdlib.h>

/*CRN constants*/

double const    CRN_vcell = 20100.0; /* um3 */
double const    CRN_vi = 13668;
double const    CRN_vup = 1109.52/*0.0552*vcell*/;
double const    CRN_vrel = 96.48/*0.0048*vcell*/;
double const    T = 310; /* 37 Celcius */
double const    CRN_Tfac = 3;
double const    CRN_Csp = 1e+6; /* pF/cm2 */
double const    F = 96.4867; /* coul/mmol */
double const    R = 8.3143; /* J K-1 mol-1 */
double const    CRN_kb = 5.4; /* mM */
double const    CRN_nab = 140; /* mM */
double const    CRN_cab = 1.8; /* mM */
double const    CRN_nac = 140;
double const    CRN_cac = 1.8;
double const    CRN_kc = 5.4;
double const    CRN_gna = 7.8; /* nS/pF */
double const    CRN_gto = 0.1652; /* nS/pF */
double const    CRN_gkr = 0.029411765; /* nS/pF */
double const    CRN_gks = 0.12941176; /* nS/pF */
double const    CRN_gcaL = 0.1294; /* nS/pF */
double const    CRN_ErL = 65.0; /* mV */
double const    CRN_gk1 = 0.09; /* nS/pF */
double const    CRN_gbna = 0.0006744375; /* nS/pF */
double const    CRN_gbk = 0.0;
double const    CRN_gbca = 0.001131; /* nS/pF */
double const    CRN_inakbar = 0.59933874; /* pA/pF */
double const    CRN_kmnai = 10.0; /* mM */
double const    CRN_kmko = 1.5; /* mM */
double const    CRN_icapbar = 0.275; /* pA/pF */
double const    CRN_kmcap = 0.0005; /* mM */
double const    CRN_knacalr = 1600.0; /* pA/pF */
double const    CRN_kmnalr = 87.5; /* mM */
double const    CRN_kmcalr = 1.38; /* mM */
double const    CRN_ksatlr = 0.1;
double const    CRN_gammalr = 0.35;
double const    CRN_trpnbar = 0.070; /* mM */
double const    CRN_cmdnbar = 0.050; /* mM */
double const    CRN_csqnbar = 10; /* mM */
double const    CRN_kmcsqn = 0.8; /* mM */
double const    CRN_kmcmdn = 0.00238; /* mM */
double const    CRN_kmtrpn = 0.0005; /* mM */
double const    CRN_grelbar = 30.0; /* ms-1 */
double const    CRN_kmup = 0.00092; /* mM */
double const    CRN_iupbar = 0.005; /* mM/ms */
double const    CRN_caupmax = 15.0; /* mM */
double const    CRN_kupleak = 0.00033333336/*iupbar/caupmax*/; /* ms-1 */
double const    CRN_tautr = 180.0; /* ms */
double const    CRN_gf_na = 0.0944;////0.10/* 0.09*/; /* nS/pF */
double const    CRN_gf_k = /*0.0752*/ 0.0752;
double const    CRN_gf = 0.025;//0.0752;
double const    CRN_Ef = -22.0; /* mV */

double const    gcaT = (0.15*0.22)/17.62;
double const    EcaT = 45.0;

double const 	MAL_gto = 0.75471*0.1962; //nS/pF **** in manuscript it is given in nS, so has been /100 here
double const 	MAL_gkur = 0.05874;

// New parameters

double const	GONG_gto = 0.103;
double const    gf = 0.0385;

// KM model intracellular model parameters
double const Vss = 2*4.99232e-5;
double const rjunct = 6.5;
double const lcell = 122.051;

double const dx = 1.625;
double Aj_nj = 2492.324412;// = M_PI*rjunct*2*lcell*0.5; // atea between junct and non junct
double xj_nj = 0.822500;// = 0.02/2 + dx/2; // diffusion distance from center to center of junct to first njunct 
double xj_nj_Nai = 3.260000;// = 0.02/2 + 2*dx; // diffusion distance from center of junct to center of njunct (between 2nd and 3rd njunct)

double Vnonjunct3 = 6*0.002531;
double VSR3 = 2*0.000057;
double VSR4 = 2*0.000080;
double Vcytosol = 0.008150;
double Vnonjunct_Nai = 0.008100;

double BCa = 24e-3;
double SLlow = 165;
double SLhigh = 13;

double KdBCa = 2.38e-3;
double KdSLlow = 1.1;
double KdSLhigh = 13e-3;

double CSQN =  6.7;
double KdCSQN = 0.8;

double BNa = 1.1319;
double KdBNa = 10;

double DCa = 780;// % µm2/s
double DCaSR = 44;//
double DCaBm = 25; //% µm2/s

double DNa = 0.12;

double SERCAKmf = 0.25e-3;
double SERCAKmr = 1.8;
double k4 = 7.5 ;// % pump rate
double k3 = 2.314815; //= k4 / SERCAKmr^2;
double k1 = 7500000.000000;// = 1000^2 * k4;
double k2 = 0.468750;// = k1 * SERCAKmf^2;
double cpumps = 40e-3;
double kSRleak = 6e-3;

double const Cm = 100.0;
double const dt = 0.005;

/* function definitions */
//ALL
void Initial_conditions(double *state);


double Return_Iion_tot(double *state);

// Euler functions
double Euler_inf(double dt, double gate, double inf, double tau);
double Foward_Euler(double dt, double dy, double y);

void Region_parameters(int region);
void AF_remodelling(int AF_model);

/* Scaling factor definitions */
double GNa, GCaL, GKur, GKr, GK1, GKs, Gto, Gf, GNaCa, GNaK, GCap, IREL, GCaT, Gbca;
double IKur_ac_shift, IKur_inac_shift, IKur_ac_grad, IKur_inac_grad, IKs_shift, IKs_grad, IK1_v_shift, IKr_ac_shift, IKr_grad;
double IKur_ac1_shift, IKur_ac1_grad, IKur_ac2_shift, IKur_ac2_grad;
double IKur_ac1_mult, IKur_ac_add, IKur_inac_mult, IKur_inac_add, IKur_ac2_mult;
double Ikur_cnd_add, Ikur_cnd_mult, Ikur_cnd_shift, Ikur_cnd_grad;

double O_JSERCASR, O_JSERCASRss, O_JBULKSERCA, O_JBULKSERCAss, O_JRELss, O_JREL, O_JSRLEAK, O_JSRLEAKss;
double RYR, fRyR, GSR_leak, BULK_CONST;
double If_vshift, If_grad;

int main(int argc, char *argv[]){

    // time variables
    double t, Total_time;//, dt; dt define globally

    // voltage
    double Vm, Vm_prev;

    // currents
    double INa, ICaL, Ito, IKr, IKur, IK1, If, INaCa, INaK, IKs, Iab, IbNa, IbCa, IbK, ICap, ICat;
    double Iion_tot;

    // concentrations
    double Cai, Ki, Nai, Cass;

    //BCL/stimulation variables
    int BCL;
    double BCLint, stimint;
    int intBCL, intstim, stimcount, timeint, durationint;
    double Istim, stimamp, stimduration;
    int stimflag;
    int outcount, outfreq;

    // State variable -> 0-23 is CRN states, 24- etc
    int STATE_LEN = 30;
    double state[STATE_LEN];

    // Other variables
    double ACh_conc = 0.0;
    double ISO_conc = 0.0;
    int cell_type = 0; 
    int AF_model = 0; // 1 = remodelling_1, 2 = remodelling_2	

    double dVdt, dVdtmax = 0;
    FILE *out, *out2;
    char * filename_out;
    filename_out = malloc(50*sizeof(char));
    char * filename_out2;
    filename_out2 = malloc(50*sizeof(char));
    char * filename_out3;
    filename_out3 = malloc(50*sizeof(char));

    char * region_char;
    region_char = malloc(5*sizeof(char));
    int region;
    int arg_counter;
    int model_out = 0;

    // Default values
    BCL = 700;
    Total_time = 30000.0; 
    region = 0;
    region_char = "Default";
    AF_model = 0;

    // Read in argument parameters
    arg_counter = 1;
    while (arg_counter < argc){
        if (strcmp(argv[arg_counter], "BCL") == 0){
            BCL = atoi(argv[arg_counter+1]);
            arg_counter++;
        }
        else if (strcmp(argv[arg_counter], "Total_time") == 0){
            Total_time = atoi(argv[arg_counter+1]);
            arg_counter++;
        }
        else if (strcmp(argv[arg_counter], "Region") == 0){
            region_char = argv[arg_counter+1];
            if (strcmp(region_char, "PM") == 0)         region = 1;
            else if (strcmp(region_char, "CT") == 0)    region = 2; 
            else if (strcmp(region_char, "RAA") == 0)   region = 3; 
            else if (strcmp(region_char, "AVR") == 0)   region = 4; 
            else if (strcmp(region_char, "BB") == 0)    region = 5; 
            else if (strcmp(region_char, "LA") == 0)    region = 6; 
            else if (strcmp(region_char, "AS") == 0)    region = 7; 
            else if (strcmp(region_char, "LAA") == 0)   region = 8;
            else if (strcmp(region_char, "PV") == 0)    region = 11;
            else if (strcmp(region_char, "PV_jones") == 0) region = 9;
            else if (strcmp(region_char, "SAN_C") == 0) region = 14;
            else if (strcmp(region_char, "SAN_P") == 0) region = 15;
            arg_counter++;
        }
        else if (strcmp(argv[arg_counter], "AF") == 0){
            AF_model = atoi(argv[arg_counter+1]);
            arg_counter++;
        }
        arg_counter ++;
    }

    printf("BCL\t\t = %d\nTotal_time \t = %.02f\nRegion \t\t = %s %d\nAF_model \t = %d\n", BCL, Total_time, region_char, region, AF_model); 

    outfreq = 100;
    stimduration = 2.0;

    stimint = 1/dt;
    intstim = stimint;
    intBCL = BCL*intstim;
    durationint = stimduration*stimint;
    stimcount = stimflag = timeint = 0;

    // APD calculation variables	
    int APD_switch = 0;
    double v90;
    double vmax, vmin;
    int APD_count = 0;
    float timeAPDstart;
    int counter;
    int vmax_switch = 0;
    FILE *APD_out;
    double APD_out_end[2];
    int apd_out_which = 0;

    // Define scaling factors
    // Default scaling factors
    GNa = GCaL = GKur = GKr = GK1 = GKs = Gto =  GNaCa = GNaK = GCap = IREL = RYR = GSR_leak = GCaT = Gf = Gbca = 1.0;
    IKur_ac_grad = IKur_inac_grad = IKs_grad = IKr_grad = 1;
    BULK_CONST = 1.2;
    fRyR = IKur_ac_shift = IKur_inac_shift = IKs_shift =  IK1_v_shift = IKr_ac_shift  =  0.0;

    // Define cell types here
    Region_parameters(region);
    AF_remodelling(AF_model);
    
    sprintf(filename_out, "BCL_%d_Region_%s_AF_%d_AP.txt", BCL,  region_char, AF_model);
    sprintf(filename_out2, "BCL_%d_Region_%s_AF_%d_APD.txt", BCL, region_char, AF_model);
    out = fopen(filename_out, "wt");
    out2 = fopen(filename_out2, "wt");

    // Initialise parameters
    Initial_conditions(&state[0]);
    Cai = state[9];
    Ki = state[10];
    Cass = state[16];

    // Run cell
    for(t = 0.0; t < Total_time; t = t+dt){
        Vm = state[0]; 

        //Set stim current
        if(timeint == 0 || timeint%intBCL == 0) stimflag = 1;
        if(stimflag == 1){
            Istim = -20.00;
            stimcount ++;
            if (stimcount >= durationint){
                stimflag = 0;
                stimcount = 0;
            } // end if
        } // end if
        else Istim = 0;

        //APD caluclations and storage
        if (Istim != 0 && APD_switch == 0){
            APD_switch = 1;
            vmax = -60;
            timeAPDstart = t;
            vmin = Vm;
            counter = 0;
        }
        if (APD_switch == 1){
            if (Vm > -30.0){
                if (Vm > vmax){
                    vmax = Vm;
                }
                else vmax_switch = 1;
                if (vmax_switch == 1) APD_switch = 2;
            }
        }
        if (APD_switch == 2){
            v90 = 0.9*(vmax-vmin);
            if (Vm < (vmax - v90)){
                APD_switch = 0;
                APD_count ++;
                vmax_switch = 0;
                fprintf (out2, "%d %f\n", APD_count * BCL, t-timeAPDstart);
                if (apd_out_which == 0) {
                    APD_out_end[0] = t-timeAPDstart;
                    apd_out_which = 1;
                }
                else if (apd_out_which == 1){
                    APD_out_end[1] = t-timeAPDstart;
                    apd_out_which = 0;
                }
            }
        }
        //   } // end T if

        // update membrane voltage (and useful things)
        Vm_prev = Vm;
        double Iion_tot = Return_Iion_tot(&state[0]);
        Vm = Vm - dt * (Iion_tot + Istim );
        state[0] = Vm;
        Nai = state[8];
        Cai = state[9];
        Ki = state[10]; 
        Cass = state[16];

        if (t > Total_time/2){
            dVdt = (Vm - Vm_prev)/dt;
            if (dVdt > dVdtmax) dVdtmax = dVdt;
        }

        // update integer variables 
        timeint = t*intstim;
        outcount++;

        // output data
        if (outcount%outfreq == 0){
            fprintf(out, "%f %f %f %f %f %f %f %f %f %f %f %f %f %f %f %f\n", t, Vm, Cai, Cass, (Cai+Cass)/2, Ito, IKr, IKur, IK1, INaCa, INaK, IKs, Iab, IbNa, IbCa, IbK);
        }		

    } // end time for loop

    fclose(out);
    fclose(out2);

    // print APD and BCL to screen
    if (APD_out_end[0] > APD_out_end[1]){
        printf("%d %f %f %f\n", BCL, APD_out_end[0], APD_out_end[1], dVdtmax);
    }
    else printf("%d %f %f %f\n", BCL, APD_out_end[1], APD_out_end[0], dVdtmax);

} // end main

/* functions */
double Return_Iion_tot(double *state){

    double Ena, Ek, Eca, Ekf, Enaf;
    double alpha, beta, tau, inf, a, b;
    double INa, IKr, IKs, ICaL, IK1, Iab, IbK, IbCa;
    double IbNa, ICap, INaCa, INaK, Ito, IKur, If, ICaT;
    double fnak, sigma;
    double naidot, kidot, caidot;

    double V = state[0];
    double m = state[1];
    double h = state[2];
    double j = state[3];
    double d = state[4];
    double f = state[5];
    double xr = state[6];
    double xs = state[7];
    double nai = state[8];
    double cai = state[9];
    double ki = state[10];
    double fca = state[11];
    double itr = state[12];
    double its = state[13];
    double isusr = state[14];
    double isuss = state[15];
    double Cass = state[16];
    double CaSR1 = state[17];
    double CaSR2 = state[18];
    double SERCACa = state[19];
    double SERCACass = state[20];
    double RyRoss = state[21];
    double RyRcss = state[22];
    double RyRass = state[23];
    double RyRo3 = state[24];
    double RyRc3 = state[25];
    double RyRa3 = state[26];
    double dd = state[27];
    double ff = state[28];
    double If_y = state[29];

    // Reversal Potentials
    Ena = 26.71*log(CRN_nac/nai);
    Ek = 26.71*log(CRN_kc/ki);
    Eca = 13.35*log(CRN_cac/cai);

    //INa
    INa = GNa*Cm * CRN_gna * m*m*m * h * j * (V-Ena);

    // m gate
    alpha =  0.32*(V+47.13)/(1-exp(-0.1*(V+47.13)));
    if (fabs(V+47.13) < 1e-10) alpha = 3.2;
    beta = 0.08*exp(-V/11.0);

    tau = 1/(alpha+beta);
    inf = alpha*tau;

    m = inf + (m-inf)*exp(-dt/tau); // steady state approx due to fast tau 

    // j gate
    if (V >= -40.0)
    {
        alpha  = 0.0;
        beta = 0.3*exp(-2.535e-7*V)/(1+exp(-0.1*(V+32)));
    }
    else
    {
        alpha = (-1.2714e5*exp(0.2444*V)-3.474e-5*exp(-0.04391*V))*(V+37.78)/(1+exp(0.311*(V+79.23)));
        beta = 0.1212*exp(-0.01052*V)/(1+exp(-0.1378*(V+40.14)));
    }
    tau = 1/(alpha+beta);
    inf = alpha*tau;

    j = inf + (j-inf)*exp(-dt/tau);

    // h gate
    if (V >= -40.0)
    {
        alpha  = 0.0;
        beta = 1/(0.13*(1+exp((V+10.66)/-11.1)));
    }
    else
    {
        alpha = 0.135*exp((V+80)/-6.8);
        beta = 3.56*exp(0.079*V)+3.1e5*exp(0.35*V);
    }
    tau = 1/(alpha+beta);
    inf = alpha*tau;

    h = inf + (h-inf)*exp(-dt/tau);

    // IKr
    IKr = GKr *Cm* CRN_gkr * xr * (V-Ek)/(1+exp((V+15)/22.4));

    // xr gate
    a = 0.0003*(V+14.1)/(1-exp((V+14.1)/-5));
    b = 0.000073898*(V-3.3328)/(exp((V-3.3328)/5.1237)-1);
    if (fabs(V+14.1) < 1e-10) a = 0.0015; /* denominator = 0 */
    if (fabs(V-3.3328) < 1e-10) b = 3.7836118e-4; /* denominator = 0 */
    tau = 1/(a+b);
    inf = 1/(1+exp((V+IKr_ac_shift+14.1)/(-6.5*IKr_grad)));
    xr = inf + (xr-inf)*exp(-dt/tau);

    // IKs
    IKs = GKs * Cm * CRN_gks * xs*xs * (V-Ek);

    // xs gate
    a = 0.00004*(V-19.9)/(1-exp((V-19.9)/-17));
    b = 0.000035*(V-19.9)/(exp((V-19.9)/9)-1);
    if (fabs(V-19.9) < 1e-10) /* denominator = 0 */
    {
        a = 0.00068;
        b = 0.000315;
    }
    tau = 0.5/(a+b); // note lagrer taus may be more accurate
    inf = sqrt(1/(1+exp((V-19.9-IKs_shift)/(-12.7*IKs_grad))));
    xs = inf + (xs-inf)*exp(-dt/tau);

    //ICaL
    ICaL = 2.125 * GCaL *Cm * CRN_gcaL * d * f * fca * (V-CRN_ErL);

    // fca gate
    inf = 1/(1+(Cass/0.00035));
    tau = 2.0;
    fca = inf + (fca-inf)*exp(-dt/tau);

    // d gate
    a = 1/(1+exp((V+10)/-6.24));
    tau = a*(1-exp((V+10)/-6.24))/(0.035*(V+10));
    if (fabs(V+10) < 1e-10) tau = a*4.579; 
    inf = 1/(1+exp((V+10)/-8));
    d = inf + (d-inf)*exp(-dt/tau);

    // f gate
    inf = exp(-(V+28)/6.9)/(1+exp(-(V+28)/6.9));
    tau = 1.5*2*3/(0.0197*exp(-0.0337*0.0337*(V+10)*(V+10))+0.02);
    f = inf + (f-inf)*exp(-dt/tau);

    //Ito
    Ito = Gto *Cm*MAL_gto * itr * its * (V - Ek);

    // r gate
    inf = 1.0/(1.0 + exp((V - 1.0)/-11.0));
    tau = (0.0035 * exp(-(V/30.0)*2) + 0.0015);
    itr = inf + (itr - inf)*exp(-(dt/1000)/tau);

    // s gate
    inf = 1.0/(1.0 + exp((V + 40.5)/11.5));
    tau = (0.025635 * exp (-((V+52.45)/15.8827)*2) + 0.01414);
    its = inf + (its - inf)*exp(-(dt/1000)/tau);

    //IKur
    IKur =  Cm*MAL_gkur * isusr * isuss * (V-Ek);
    IKur = GKur*IKur;

    //isusr
    inf = 1/(1 + exp(-(V+IKur_ac_shift+6)/(8.6*IKur_ac_grad)));
    tau = (0.009/(1.0 + exp((V+5)/12)) + 0.0005);
    isusr = inf + (isusr - inf)*exp(-(dt/1000)/tau);

    //isuss
    inf = 1/(1 + exp((V+IKur_inac_shift+7.5)/(10*IKur_inac_grad)));
    tau = (0.59/(1 + exp((V+60.0)/10)) + 3.05);
    isuss = inf + (isuss - inf)*exp(-(dt/1000)/tau);

    // If
    If = Gf * Cm * CRN_gf*If_y*(V-(-22));

    //If y gate
    inf = 1/ (1 + exp((V+90.95+If_vshift)/(10.1*If_grad))   );
    tau = 1/ (1.2783E-04 * exp(-V/9.2424) + 121.6092 * exp(V/9.2424)   );

    If_y = inf + (If_y - inf)*exp(-dt/tau);

    //ICaT
    ICaT = GCaT*Cm*gcaT*ff*dd*(V-EcaT);

    // dd gate
    a = 1.0680*exp((V+26.3)/30.0);
    b  = 1.0680*exp(-(V+26.3)/30.0);
    tau = 1.0/(a+b);
    inf = 1.0/(1.0+exp(-(V+37.0)/6.8));
    dd = inf + (dd-inf)*exp(-dt/tau);

    // ff gate
    a = 0.0153*exp(-(V+71.0)/83.3);
    b  = 0.0150*exp((V+71.0)/15.38);
    tau = 1.0/(a+b);
    inf = 1.0/(1.0+exp((V+71.0)/9.0));
    ff = inf + (ff-inf)*exp(-dt/tau);

    //IK1
    IK1 = GK1 * Cm * CRN_gk1 * (V-Ek+IK1_v_shift)/(1+exp(0.07*(V+80+IK1_v_shift)));

    //Iab
    Iab = Cm*0.0003879*(V+69.6)/(1-0.8377*exp((V+49.06)/1056));

    //Ibk
    IbK = Cm*CRN_gbk*(V-Ek);

    //IbCa
    IbCa = Gbca*Cm*CRN_gbca*(V-Eca);

    // IbNa
    IbNa = Cm*CRN_gbna*(V-Ena);

    //ICap
    ICap = 1.4*GCap*Cm*CRN_icapbar*Cass/(Cass+CRN_kmcap);

    //INaCa
    INaCa = GNaCa*Cm*CRN_knacalr/(pow(CRN_kmnalr,3.0)+pow(CRN_nac,3.0))/(CRN_kmcalr+CRN_cac)/
        (1+CRN_ksatlr*exp((CRN_gammalr-1)*V*F/(R*T)))*
        (nai*nai*nai*CRN_cac*exp(V*CRN_gammalr*F/(R*T))-CRN_nac*CRN_nac*CRN_nac*Cass*
         exp(V*(CRN_gammalr-1)*F/(R*T)));

    //INaK
    sigma = (exp(CRN_nac/67.3)-1)/7.0;
    fnak = 1/(1+0.1245*exp(-0.1*V*F/(R*T))+0.0365*sigma*exp(-V*F/(R*T)));
    INaK = Cm*CRN_inakbar*fnak*CRN_kc/(CRN_kc+CRN_kmko)/(1+pow(CRN_kmnai/nai,1.5));

    double IGap = 0;

    // Concentrations
    naidot = (-3*INaK-3*INaCa-IbNa-INa)/(F*CRN_vi);
    kidot = (2*INaK-IK1-Ito-IKur-IKr-IKs-IbK)/(F*CRN_vi);
    nai = nai + dt*naidot;
    ki = ki + dt*kidot;

    //Caclium handling
    double betass;
    betass = pow(( 1 + SLlow*KdSLlow/pow(((Cass) + KdSLlow),2) + SLhigh*KdSLhigh/pow(((Cass) + KdSLhigh),2) + BCa*KdBCa/pow(((Cass) + KdBCa),2)  ),(-1));

    double betai, gammai;
    betai = pow(( 1 + BCa*KdBCa/pow((cai + KdBCa),2)  ),(-1));
    gammai = BCa*KdBCa/pow((cai + KdBCa),2);

    double betaSR1, betaSR2;
    betaSR1 = pow( ( 1 + CSQN*KdCSQN/pow((CaSR1 + KdCSQN),2) ),(-1));
    betaSR2 = pow( ( 1 + CSQN*KdCSQN/pow((CaSR2 + KdCSQN),2) ),(-1));

    double Jj_nj;
    Jj_nj = DCa * Aj_nj / xj_nj * ((Cass)-cai)*1e-6;

    double J_SERCASR, J_bulkSERCA;
    double J_SERCASRss, J_bulkSERCAss;

    J_SERCASR =  (-k3*pow(CaSR1,2)*(cpumps-SERCACa)+k4*(SERCACa))*Vnonjunct3*2;
    J_bulkSERCA = (k1*pow(cai,2)*(cpumps-(SERCACa))-k2*(SERCACa))*Vnonjunct3*2;

    J_SERCASRss = (-k3*pow(CaSR2,2)*(cpumps-(SERCACass))+k4*(SERCACass))*Vss*2;
    J_bulkSERCAss = (k1*pow((Cass),2)*(cpumps-(SERCACass))-k2*(SERCACass))*Vss*2;

    double RyRtauadapt = 1;

    double RyRtauactss = 5e-3;
    double RyRtauinactss = 15e-3;
    double  RyRtauact = 18.75e-3;
    double RyRtauinact = 87.5e-3;

    double nuss = 625*Vss;
    double RyRSRCass = (1 - 1/(1 +  exp((CaSR2-0.3)/0.1)));
    double RyRainfss = 0.505-0.427/(1 + exp((( Cass+ (fRyR*Cass) )*1000-0.29)/0.082));
    double RyRoinfss = (1 - 1/(1 +  exp(((Cass + (fRyR*Cass)   )*1000-((RyRass) + 0.22))/0.03)));
    double RyRcinfss = (1/(1 + exp(((Cass + (fRyR*Cass ))*1000-((RyRass)+0.02))/0.01)));
    double Jrelss = nuss * ( (RyRoss) ) * (RyRcss) * RyRSRCass * ( CaSR2 -  (Cass) );

    double nu3 = 1*Vnonjunct3;
    double RyRSRCa3 = (1 - 1/(1 +  exp((CaSR1-0.3)/0.1)));
    double RyRainf3 =  0.505-0.427/(1 + exp(( (cai + ( fRyR*cai)  ) *1000-0.29)/0.082));
    double RyRoinf3 = (1 - 1/(1 +  exp(( (cai + ( fRyR*cai) )*1000-((RyRa3) + 0.22))/0.03)));
    double RyRcinf3 = (1/(1 +  exp(( (cai + (fRyR*cai ) ) *1000-((RyRa3)+0.02))/0.01)));
    double Jrel3 = nu3 * ( (RyRo3) ) * (RyRc3) * RyRSRCa3 * ( CaSR1 -  cai );

    Jrelss = IREL* Jrelss;
    Jrel3 = IREL*Jrel3;

    double JSRCaleak3 = GSR_leak*kSRleak * ( CaSR1 - cai ) * Vnonjunct3;
    double JSRCaleakss = GSR_leak*kSRleak * ( CaSR2 - (Cass) ) * Vss;

    O_JSERCASR = J_SERCASR;
    O_JSERCASRss = J_SERCASRss;
    O_JBULKSERCA = J_bulkSERCA;
    O_JBULKSERCAss = J_bulkSERCAss;
    O_JRELss = Jrelss;
    O_JREL = Jrel3;
    O_JSRLEAK = JSRCaleak3;
    O_JSRLEAKss = JSRCaleakss;

    double JCa, JCass;
    JCa = -BULK_CONST*J_bulkSERCA + JSRCaleak3 + Jrel3 + Jj_nj;
    JCass = -Jj_nj + JSRCaleakss - BULK_CONST*J_bulkSERCAss + Jrelss;

    double JSRCa1, JSRCa2;
    JSRCa1 = J_SERCASR - JSRCaleak3 - Jrel3;
    JSRCa2 = J_SERCASRss - JSRCaleakss - Jrelss;

    double dy;

    // dt/1000 because time constants are in seconds
    dy = 0.5*(-J_SERCASR + J_bulkSERCA)/Vnonjunct3;
    SERCACa = Foward_Euler(dt/1000, dy, SERCACa);
    dy = 0.5*(-J_SERCASRss + J_bulkSERCAss)/Vss;
    SERCACass = Foward_Euler(dt/1000, dy, SERCACass);
    
    RyRoss = Euler_inf(dt/1000, RyRoss, RyRoinfss, RyRtauactss);
    RyRcss = Euler_inf(dt/1000, RyRcss, RyRcinfss, RyRtauinactss);
    RyRass = Euler_inf(dt/1000, RyRass, RyRainfss, RyRtauadapt);
    RyRo3 = Euler_inf(dt/1000, RyRo3, RyRoinf3, RyRtauact);
    RyRc3 = Euler_inf(dt/1000, RyRc3, RyRcinf3, RyRtauinact);
    RyRa3 = Euler_inf(dt/1000, RyRa3, RyRainf3, RyRtauadapt);

    dy =  betass * ( JCass/Vss + ((-( RYR*ICaL) - IbCa - ICap - ICaT + 2*INaCa)) / (2*Vss*1000*F) );
    Cass = Foward_Euler(dt/1000, dy, Cass);

    dy = JCa/Vnonjunct3*betai;
    cai = Foward_Euler(dt/1000, dy, cai);

    dy =  betaSR1* (DCaSR) * ( (CaSR2-2*CaSR1+CaSR1)/(dx*dx) + (CaSR1-CaSR2)/(2*3*(dx*dx)) ) + JSRCa1/VSR3*betaSR1;

    CaSR1 = Foward_Euler(dt, dy, CaSR1);

    dy = betaSR2 * (DCaSR) * ( (CaSR2-2*CaSR2+CaSR1)/(dx*dx) + (CaSR2-CaSR1)/(2*4*(dx*dx)) ) + JSRCa2/VSR4*betaSR2;

    CaSR2 = Foward_Euler(dt, dy, CaSR2);

    // return state variables
    state[1] = m;
    state[2] = h;
    state[3] = j;
    state[4] = d;
    state[5] = f;
    state[6] = xr;
    state[7] = xs;
    state[9] = cai;
    state[10] = ki;
    state[11] = fca;
    state[12] = itr;
    state[13] = its;
    state[14] = isusr;
    state[15] = isuss;
    state[16] = Cass;
    state[17] = CaSR1;
    state[18] = CaSR2;
    state[19] = SERCACa;
    state[20] = SERCACass;
    state[21] = RyRoss;
    state[22] = RyRcss;
    state[23] = RyRass;
    state[24] = RyRo3;
    state[25] = RyRc3;
    state[26] = RyRa3;
    state[27] = dd;
    state[28] = ff;
    state[29] = If_y;

    double Iion_tot = (INa + Ito + IKur + IKr + IKs + ICaL + IK1 + IbK + IbNa + IbCa + Iab + INaCa + INaK + ICap + If + ICaT)/Cm;

    return Iion_tot;

} // end Return Iion_tot


double Euler_inf(double dt, double gate, double inf, double tau){

    gate = inf + (gate - inf) * exp(-(dt)/tau);

    return gate;

}

double Foward_Euler(double dt, double dy, double y){

    double Y;
    Y = y + (dt)*dy;
    return Y;

}

void Region_parameters(int region){

    If_vshift = 0;
    If_grad = 1;
    Gf = 0.4;

    if (region == 0){
        BULK_CONST = 1.4;
    }
    else  if (region == 1){ // PM
        GCaL = 0.94*GCaL;
    }
    else if (region == 2){ // CT
        GCaL = 1.68;//2;  // note 1.68 = Biophysically based (Feng et al), 2 better replicates APD differences (1.68 is still within expt range)
        Gto = 1.35*Gto;
    }
    else if (region == 3 || region == 7){ // RAA / AS
        BULK_CONST = 1.5;
        Gto = 0.53;//0.4; // or 0.53
        if (region == 7) { // AS
            GCaL = 0.4;//0.25;
            GKur = 0.667;
            Gto = 0.4*0.4;
            IK1_v_shift = -6;
            GNa = 1.3;
        }
        IKur_ac_shift = -14;
        IKur_inac_shift = 25;
        IKur_ac_grad = 2.1317;
        IKur_inac_grad = 1.769;
    }
    else if (region == 4){ // AVR
        GCaL = 0.67;
        GKr = 1.63;
        Gto = 0.6;
    }
    else if (region == 5){ // BB
        GCaL = 2.32;//2.2;//1.6;
        Gto = 1.17;//0.8;
        GK1 = 0.85;
        BULK_CONST = 1.6;//1.22;

    }
    else if (region == 6){  // LA
        Gf = 1;
        //If_vshift = -5;
        GKr = 1.6;
        //Gto = 0.53;
        //GKs = 1.8;
        //IKs_shift = -13.43;
        //IKs_grad = 0.5;//0.75;
        //BULK_CONST = 1.3;

    }
    else if (region == 8){ // LAA
        Gf = 1;
        GKr = 1.6;
        Gto = 0.53;
        IKur_ac_shift = -14;
        IKur_inac_shift = 25;
        IKur_ac_grad = 2.1317;
        IKur_inac_grad = 1.769;
        GKur = 0.8;
    }
    else if (region == 9){ // PV

        IKr_ac_shift = -4.2;
        IKr_grad = 0.938;
        IKs_shift = -9.6;
        IKs_grad = 1.047;
        IK1_v_shift = -15;
        GK1 = 0.65;

    }
    else if (region == 10){ // PV new (rough ehrlich) -- note wrong on Gkr and Gks
        GKr = 0.75*1.6;
        Gto = 0.8*0.53;
        GKs = 0.7*1.8;
        IKs_shift = -13.43;
        IKs_grad = 0.5;//0.75;
        BULK_CONST = 1.3;
        GK1 = 0.7;
        GCaL = 0.65;//0.75;
        IK1_v_shift = -10;
    }
    else if (region == 11){ // PV new Ehrlich + Cha (Primarily Ehrlich) 
        //Gf = 1;
        //If_vshift = -5;
        GKr = 1.5*1.6;//1.6*1.6;
        Gto = 0.75;//0.72*0.53;
        GKs = 1.5;//1.75*1.8;
        //IKs_shift = -13.43;
        //IKs_grad = 0.5;//0.75;
        //BULK_CONST = 1.3;
        GCaL = 0.7;
        GK1 = 0.62;//0.69;
        //Gbca = 1.2;//2;
        //IK1_v_shift = -10;
    }
    else if (region == 14){
        GNa = 0.06;
        GKur = 0.26;
        GK1 = 0.42;
        GCaT =4.5*17;//5.2*17;
        Gf = 4.4;
        GNaCa = 0.5;
        Gto = 0.4;
        GCaL = 0.68;
        GKs = 0.69;
        GKr = 0.45;
        BULK_CONST = 3;
        If_grad = 1.1;
    }
    else if (region == 15){ // SAN P

        GNa = 0.3;
        GKur = 0.26;
        GK1 = 0.3;//0.42;
        GCaT =4.5*17;
        Gf = 3.93*4.4;
        GNaCa = 0.5;
        Gto = 0.8;//0.92;
        GCaL = 2.28;
        GKs = 2;//4.19;
        GKr = 2.75;
        BULK_CONST = 3;
        If_grad = 1.075;

    }
} // end function

void AF_remodelling(int AF_model){

    if (AF_model == 1){ // Bosch based model
        GCaL = 0.3*GCaL;
        Gto = 0.3*Gto;
        GK1 = 2*GK1; 
    }
    else if (AF_model == 2){ // Workman based model
        GCaL = 0.35*GCaL;
        Gto = 0.35*Gto;
        GK1 = 1.75*GK1;
    }
    else if (AF_model == 3){ // Wagoner based model
        GCaL = 0.37*GCaL;
        Gto = 0.34*Gto;
        GKur = 0.51* GKur;
        GK1 = 2.06*GK1;
    }
    else if (AF_model == 4){ // Generic
        GCaL = 0.3*GCaL;
        Gto = 0.35*Gto;
        GK1 = 2*GK1;
        GKur =0.5*GKur;
        GNaCa = 1.55*GNaCa;
        BULK_CONST = 1.5; // Increase according to shanmugam et al, AF_SR_updatke
        GSR_leak = 1.25;
        IREL = 3*IREL;
        GKs = 2*GKs;
        RYR = 2.5;
    }
}

void Initial_conditions(double *state){


    // initial conditions for static variant
    state[0] = -76.079842; // V
    state[1] = 0.006676; // m
    state[2] = 0.896736; // h
    state[3] = 0.918836; // j
    state[4] = 0.000259; // d
    state[5] = 0.999059; // f
    state[6] = 0.000072; // xr
    state[7] = 0.022846; // xs 
    state[8] = 11.170000; // nai
    state[9] = 0.000098;  // Cai
    state[10] = 115.632438; // ki
    state[11] = 0.770253; // fca
    state[12] = 0.000905; // Itr
    state[13] = 0.956638; // Its
    state[14] = 0.000289; // Isusr
    state[15] = 0.998950; // Isuss
    state[16] = 0.000104; // Cass
    state[17] = 0.437859; // CaSR1
    state[18] = 0.434244; // CaSR2
    state[19] = 0.002432; // SERCACa
    state[20] = 0.002443; // SERCACass
    state[21] = 0.000412; // RyRoss
    state[22] = 0.967156; // RyRcss
    state[23] = 0.118222; // RyRass
    state[24] = 0.000365; // RyRo3
    state[25] = 0.977008; // RyRc3
    state[26] = 0.115451; // RyRa3
    state[27] = 0.003182; // dd 
    state[28] = 0.637475; // ff
    state[29] = 0; // if y
}
