# Supplementary material for: Novel non-invasive algorithm to identify the origins of re-entry and ectopic foci in the atria from 64-lead ECGs: A computational study
Source: PLoS Comput Biol. 2017 Mar 2;13(3):e1005270. doi: 10.1371/journal.pcbi.1005270 (PMC5333795; doi:10.1371/journal.pcbi.1005270)
Supplement: S1 Fig — (ZIP) [file pcbi.1005270.s005.zip]

Archive with 70 entries (67 files):
- png_vtk_files/Stimulus2_vtk/SAN_130150020.vtk
- png_vtk_files/Stimulus2_vtk/LSPV_S_030050180.vtk
- png_vtk_files/Stimulus2_vtk/LAA_1_030110220.vtk
- png_vtk_files/Stimulus2_vtk/LA_1_050050120.vtk
- png_vtk_files/Stimulus2_vtk/LSPV_I_050050180.vtk
- png_vtk_files/Stimulus2_vtk/LAA_2_050110170.vtk
- png_vtk_files/Stimulus2_vtk/LIPV_S_070030170.vtk
- png_vtk_files/Stimulus2_vtk/RSPV_S_070050030.vtk
- png_vtk_files/Stimulus2_vtk/RAA_080200050.vtk
- png_vtk_files/Stimulus2_vtk/RAA_080250100.vtk
- png_vtk_files/Stimulus2_vtk/LIPV_I_085030170.vtk
- png_vtk_files/Stimulus2_vtk/RIPV_S_1_090020045.vtk
- png_vtk_files/Stimulus2_vtk/SVC_1__090150060.vtk
- png_vtk_files/Stimulus2_vtk/IVC_mid_100040100.vtk
- png_vtk_files/Stimulus2_vtk/LA_AS_100100100.vtk
- png_vtk_files/Stimulus2_vtk/RSPV_I_110080025.vtk
- png_vtk_files/Stimulus2_vtk/RPV_I_120060025.vtk
- png_vtk_files/Stimulus2_vtk/CT_SAN_120150020.vtk
- png_vtk_files/Stimulus2_vtk/RA_AS_130120100.vtk
- png_vtk_files/Stimulus2_vtk/RA_130200100.vtk
- png_vtk_files/Stimulus2_vtk/RA_AS_BZ_150120010.vtk
- png_vtk_files/Stimulus2_vtk/SAN_150150020.vtk
- png_vtk_files/Stimulus2_vtk/LA_inf160030120.vtk
- png_vtk_files/Stimulus2_vtk/CT_SAN_180150015.vtk
- png_vtk_files/Stimulus2_vtk/RA_IVC_30100040.vtk
- png_vtk_files/Stimulus2_vtk/CT_Inf_230150015.vtk
- png_vtk_files/Stimulus2_vtk/IVC_260100040.vtk
- png_vtk_files/Stimulus2_vtk/RA_IVC_260100140.vtk
- png_vtk_files/Stimulus2_vtk/hLAA_1_30_110_220_10.vtk
- png_vtk_files/Stimulus2_vtk/hLAA_2_50_110_170_10.vtk
- png_vtk_files/Stimulus2_vtk/hLA_1_50_50_120_10.vtk
- png_vtk_files/Stimulus2_vtk/hLIPV_I_1_85_30_170_10.vtk
- png_vtk_files/Stimulus2_vtk/hLIPV_S_1_70_30_170_10.vtk
- png_vtk_files/Stimulus2_vtk/hLSPV_I_1_50_50_180_10.vtk
- png_vtk_files/Stimulus2_vtk/hLSPV_S_1_30_50_180_12.vtk
- png_vtk_files/Stimulus2_vtk/hRIPV_I_125_20_45_12.vtk
- png_vtk_files/Stimulus2_vtk/LA_2_50_60_100_10.vtk
- png_vtk_files/Stimulus2_vtk/SAN_120_noblock.vtk
- png_vtk_files/stimulus_png/CT_inf_230_150_15_10.png
- png_vtk_files/stimulus_png/CT_SAN_120_150_20_10.png
- png_vtk_files/stimulus_png/CT_SAN_180_150_20_10.png
- png_vtk_files/stimulus_png/CT_SAN_inf_180_150_15_10.png
- png_vtk_files/stimulus_png/IVC_260_100_40_10.png
- png_vtk_files/stimulus_png/IVC_mid_100_40_100_12.png
- png_vtk_files/stimulus_png/LAA_1_30_110_220_10.jpg
- png_vtk_files/stimulus_png/LAA_2_50_110_170_10.png
- png_vtk_files/stimulus_png/LA_1_50_50_120_10.jpg
- png_vtk_files/stimulus_png/LA_AS_100_100_100_15.png
- png_vtk_files/stimulus_png/LA_inf_160_30_120_10.png
- png_vtk_files/stimulus_png/LIPV_I_1_85_30_170_10.png
- png_vtk_files/stimulus_png/LIPV_S_1_70_30_170_10.png
- png_vtk_files/stimulus_png/LSPV_I_1_50_50_180_10.png
- png_vtk_files/stimulus_png/LSPV_S_1_30_50_180_12_.png
- png_vtk_files/stimulus_png/RAA_80_200_50_15.png
- png_vtk_files/stimulus_png/RAA_80_250_100_16.png
- png_vtk_files/stimulus_png/RA_130_200_100_14.png
- png_vtk_files/stimulus_png/RA_AS_130_120_100_10.png
- png_vtk_files/stimulus_png/RA_AS_BZ_150_120_10_10.png
- png_vtk_files/stimulus_png/RA_IVC_230_100_40_10.png
- png_vtk_files/stimulus_png/RA_IVC_cavity_260_100_140_10.png
- png_vtk_files/stimulus_png/RIPV_S_1_90_20_45_10.png
- png_vtk_files/stimulus_png/RPV_I_120_60_25.png
- png_vtk_files/stimulus_png/RSPV_I_1_110_80_25.png
- png_vtk_files/stimulus_png/RSPV_S_70_50_30.png
- png_vtk_files/stimulus_png/SAN_130_150_20_10.png
- png_vtk_files/stimulus_png/SAN_150_150_20_10.png
- png_vtk_files/stimulus_png/SVC_1_90_150_60.png
- png_vtk_files/Stimulus2_vtk/
- png_vtk_files/stimulus_png/
- png_vtk_files/
